# Supplementary material for: New Hybrid Compounds Combining Fragments of Usnic Acid and Monoterpenoids for Effective Tyrosyl-DNA Phosphodiesterase 1 Inhibition
Source: Biomolecules. 2021 Jul 1;11(7):973. doi: 10.3390/biom11070973 (PMC8301776; doi:10.3390/biom11070973)
Supplement: Supplementary file 1 [file biomolecules-11-00973-s001.zip]

Archive with 1 entries (1 files):
- biomolecules-1258269-supplementary.pdf
